# Supplementary material for: Can the integration of sports and health industries drive the upgrade of the sports industry?—An empirical study based on Chinese-style modernization
Source: PLoS One. 2024 Feb 7;19(2):e0297974. doi: 10.1371/journal.pone.0297974 (PMC10849243; doi:10.1371/journal.pone.0297974)
Supplement: S1 Data — (XLSX) [file pone.0297974.s001.xlsx]

## Sheet: sport
年度	城市	体育增加值	体育占当年全市GDP的比重	教育、体育文化和娱乐支出	文化、体育和娱乐业固定资产投资增长	体育上市公司	文化体育娱乐从业人员	体育行业注册企业	体育社会组织	标准化	体育增加值	体育占当年全市GDP的比重	教育、体育文化和娱乐支出	文化、体育和娱乐业固定资产投资增长	体育上市公司	文化体育娱乐从业人员	体育行业注册企业	体育社会组织	平移	体育增加值	体育占当年全市GDP的比重	教育、体育文化和娱乐支出	文化、体育和娱乐业固定资产投资增长	体育上市公司	文化体育娱乐从业人员	体育行业注册企业	体育社会组织	比重	体育增加值	体育占当年全市GDP的比重	教育、体育文化和娱乐支出	文化、体育和娱乐业固定资产投资增长	体育上市公司	文化体育娱乐从业人员	体育行业注册企业	体育社会组织	熵值第一步	体育增加值	体育占当年全市GDP的比重	教育、体育文化和娱乐支出	文化、体育和娱乐业固定资产投资增长	体育上市公司	文化体育娱乐从业人员	体育行业注册企业	体育社会组织	熵值第2步	体育增加值	体育占当年全市GDP的比重	教育、体育文化和娱乐支出
2015	北京	225.2	0.91	2592	50.2	9	17.1661	31695	465		0.0876185	0.0360264	0.239957	0.722384	0.466667	0.889115	0.12829	0.319073		0.0876285	0.0360364	0.239967	0.722394	0.466677	0.889125	0.1283	0.319083		0.00715894	0.00355079	0.0176947	0.0601582	0.0466665	0.0664422	0.0140525	0.0292439		-0.0353608	-0.0200285	-0.0713892	-0.169091	-0.14302	-0.180153	-0.0599332	-0.103292		0.93631	0.909912	0.966893
2016	北京	251.3	0.93	3687	55.2	12	18.7	34598	500		0.158705	0.0506221	0.473932	0.758721	0.666667	0.981861	0.179091	0.381462		0.158715	0.0506321	0.473942	0.758731	0.666677	0.981871	0.179101	0.381472		0.0129664	0.00498895	0.0349476	0.0631842	0.0666661	0.0733729	0.0196167	0.0349618		-0.0563442	-0.0264441	-0.117211	-0.174496	-0.180536	-0.191665	-0.0771206	-0.117244
2017	北京	289.7	0.97	3917	-49.2	13	19	37180	558		0.263291	0.0798135	0.523077	0	0.733333	1	0.224276	0.484848		0.263301	0.0798235	0.523087	1e-05	0.733343	1.00001	0.224286	0.484858		0.0215108	0.00786528	0.0385715	8.32762e-07	0.0733326	0.0747283	0.0245656	0.0444371		-0.0825842	-0.0381096	-0.125559	-1.16574e-05	-0.1916	-0.193838	-0.0910502	-0.138363	冗余度	体育增加值	体育占当年全市GDP的比重	教育、体育文化和娱乐支出
2018	北京	326.3	0.99	3999	11.8	15	19	39671	600		0.362975	0.0944091	0.540598	0.443314	0.866667	1	0.267867	0.559715		0.362985	0.0944191	0.540608	0.443324	0.866677	1.00001	0.267877	0.559725		0.0296546	0.00930344	0.0398634	0.0369183	0.0866656	0.0747283	0.0293402	0.0512986		-0.104329	-0.0435156	-0.128452	-0.121795	-0.211958	-0.193838	-0.103535	-0.152362		0.0636904	0.0900877	0.0331069
2019	北京	345.4	0.97	4311	77	15	18.6	43108	630		0.414996	0.0798135	0.607265	0.917151	0.866667	0.975814	0.328013	0.613191		0.415006	0.0798235	0.607275	0.917161	0.866677	0.975824	0.328023	0.613201		0.0339045	0.00786528	0.0447793	0.0763777	0.0866656	0.072921	0.0359279	0.0561996		-0.11474	-0.0381096	-0.139085	-0.196448	-0.211958	-0.190935	-0.119505	-0.16179
2020	北京	309.34	0.860634	2766	1.1	17	18.36	47200	550		0.316782	0	0.277137	0.365552	1	0.961303	0.399622	0.470588		0.316792	1e-05	0.277147	0.365562	1.00001	0.961313	0.399632	0.470598		0.0258808	9.85334e-07	0.0204363	0.0304426	0.0999986	0.0718366	0.0437711	0.0431302		-0.0945751	-1.36274e-05	-0.0795062	-0.106303	-0.230257	-0.189172	-0.13695	-0.135581	权重	体育增加值	体育占当年全市GDP的比重	教育、体育文化和娱乐支出
2015	上海	351.22	1.4	3718	-2.3	8	10.67	36423	579		0.430848	0.39362	0.480556	0.340843	0.4	0.496336	0.211028	0.522282		0.430858	0.39363	0.480566	0.340853	0.40001	0.496346	0.211038	0.522292		0.0351995	0.0387857	0.035436	0.0283849	0.04	0.0370907	0.0231147	0.0478679		-0.117803	-0.126042	-0.118357	-0.101104	-0.128755	-0.122191	-0.0870797	-0.145485		0.118069	0.167005	0.0613737
2016	上海	421.27	1.5	4175	-0.8	10	11.42	42260	651		0.621636	0.466599	0.578205	0.351744	0.533333	0.541684	0.313174	0.650624		0.621646	0.466609	0.578215	0.351754	0.533343	0.541694	0.313184	0.650634		0.0507863	0.0459765	0.0426365	0.0292927	0.0533331	0.0404795	0.0343025	0.0596304		-0.15135	-0.14159	-0.13452	-0.103416	-0.15633	-0.129816	-0.115686	-0.168133
2017	上海	470.26	1.6	4685.92	-46.9	12	11.72	48223	712		0.755066	0.539577	0.687376	0.0167151	0.666667	0.559823	0.417524	0.759358		0.755076	0.539587	0.687386	0.0167251	0.666677	0.559833	0.417534	0.759368		0.061687	0.0531673	0.0506866	0.0013928	0.0666661	0.041835	0.0457318	0.0695959		-0.17184	-0.15601	-0.151152	-0.00915969	-0.180536	-0.132785	-0.141081	-0.185476
2018	上海	556.9	1.7	5049	6	12	11.59	54703	791		0.991039	0.612555	0.764957	0.401163	0.666667	0.551963	0.530922	0.900178		0.991049	0.612565	0.764967	0.401173	0.666677	0.551973	0.530932	0.900188		0.0809652	0.0603582	0.0564073	0.0334081	0.0666661	0.0412476	0.0581521	0.082502		-0.203525	-0.169453	-0.16218	-0.113553	-0.180536	-0.131504	-0.165425	-0.205837
2019	上海	558.96	1.5	5495.1	32.5	12	13.55	63242	847		0.99665	0.466599	0.860278	0.59375	0.666667	0.670472	0.680351	1		0.99666	0.466609	0.860288	0.59376	0.666677	0.670482	0.680361	1.00001		0.0814236	0.0459765	0.063436	0.0494461	0.0666661	0.0501035	0.0745189	0.0916506		-0.204218	-0.14159	-0.174939	-0.148678	-0.180536	-0.149993	-0.193503	-0.219024
2020	上海	560.19	1.4	1469	28.9	13	13.91	71682	824		1	0.39362	0	0.567587	0.733333	0.692239	0.828048	0.959002		1.00001	0.39363	1e-05	0.567597	0.733343	0.692249	0.828058	0.959012		0.0816973	0.0387857	7.37381e-07	0.0472673	0.0733326	0.0517301	0.0906959	0.0878931		-0.20463	-0.126042	-1.04119e-05	-0.144257	-0.1916	-0.15321	-0.217692	-0.213724
2015	广州	345.72	1.91	4640	18.1	2	6.6271	24364	357		0.415868	0.76581	0.677564	0.489099	0	0.251886	0	0.12656		0.415878	0.76582	0.677574	0.489109	1e-05	0.251896	1e-05	0.12657		0.0339757	0.0754588	0.049963	0.0407311	9.99976e-07	0.0188236	1.09528e-06	0.0116001		-0.11491	-0.194998	-0.149713	-0.130371	-1.38152e-05	-0.0747795	-1.50322e-05	-0.0516986
2016	广州	376.29	1.93	5044	12.7	3	6.9305	27058	448		0.499128	0.780406	0.763889	0.449855	0.0666667	0.270231	0.0471441	0.28877		0.499138	0.780416	0.763899	0.449865	0.0666767	0.270241	0.0471541	0.28878		0.0407778	0.076897	0.0563285	0.037463	0.00666751	0.0201945	0.00516471	0.0264666		-0.130473	-0.197263	-0.162032	-0.123044	-0.0334076	-0.0788058	-0.0271969	-0.0961233
2017	广州	425.76	1.98	5417	-37.3	3	7.3835	30800	515		0.633865	0.816895	0.84359	0.0864826	0.0666667	0.297621	0.112628	0.4082		0.633875	0.816905	0.8436	0.0864926	0.0666767	0.297631	0.112638	0.40821		0.0517854	0.0804924	0.0622055	0.00720277	0.00666751	0.0222413	0.012337	0.0374123		-0.153318	-0.202808	-0.172764	-0.0355334	-0.0334076	-0.084646	-0.0542231	-0.122928
2018	广州	509.97	2.2309	5640	58.5	3	7.6851	35243	557		0.86322	1	0.891239	0.782703	0.0666667	0.315857	0.190379	0.483066		0.86323	1.00001	0.891249	0.782713	0.0666767	0.315867	0.190389	0.483076		0.0705229	0.0985344	0.0657191	0.0651814	0.00666751	0.023604	0.020853	0.0442738		-0.187014	-0.228339	-0.178911	-0.177983	-0.0334076	-0.0884286	-0.0807064	-0.138017
2019	广州	520.32	2.2	6149	-48.1	4	13.2991	42701	609		0.89141	0.977447	1	0.00799419	0.133333	0.655301	0.320891	0.575758		0.89142	0.977457	1.00001	0.00800419	0.133343	0.655311	0.320901	0.575768		0.0728258	0.0963122	0.0737389	0.000666558	0.013334	0.0489699	0.0351478	0.0527689		-0.190781	-0.225386	-0.192254	-0.00487479	-0.0575688	-0.14772	-0.117682	-0.155237
2020	广州	465.66	1.9	4716	85	7	12.5358	53976	372		0.742537	0.758512	0.693803	0.975291	0.333333	0.609149	0.5182	0.153298		0.742547	0.758522	0.693813	0.975301	0.333343	0.609159	0.51821	0.153308		0.0606635	0.0747398	0.0511605	0.0812193	0.0333335	0.045521	0.0567587	0.0140506		-0.170004	-0.193856	-0.152089	-0.203909	-0.113374	-0.140641	-0.162838	-0.0599271
2015	深圳	193.03	1.1	2678.62	33.8	4	2.4612	36422	311		0	0.174685	0.258466	0.603198	0.133333	0	0.211011	0.0445633		1e-05	0.174695	0.258476	0.603208	0.133343	1e-05	0.211021	0.0445733		8.16964e-07	0.0172133	0.0190595	0.0502328	0.013334	7.47276e-07	0.0231128	0.00408513		-1.14519e-05	-0.0699218	-0.0754793	-0.150251	-0.0575688	-1.05417e-05	-0.0870743	-0.0224698
2016	深圳	214.99	1.14	3092.27	88.4	4	4.1878	43306	375		0.0598104	0.203877	0.346853	1	0.133333	0.104397	0.331478	0.158645		0.0598204	0.203887	0.346863	1.00001	0.133343	0.104407	0.331488	0.158655		0.00488712	0.0200896	0.025577	0.083277	0.013334	0.00780208	0.0363074	0.0145407		-0.0260051	-0.0785013	-0.0937669	-0.206992	-0.0575688	-0.0378663	-0.120386	-0.0615189
2017	深圳	266.83	1.19	3359.81	-37.1	5	4.2817	51622	445		0.201002	0.240366	0.404019	0.087936	0.2	0.110074	0.477005	0.283422		0.201012	0.240376	0.404029	0.087946	0.20001	0.110084	0.477015	0.283432		0.016422	0.023685	0.0297924	0.00732381	0.0200005	0.00822635	0.0522467	0.0259765		-0.0674802	-0.088651	-0.104676	-0.0360084	-0.078242	-0.0394899	-0.154221	-0.0948288
2018	深圳	320	1.32	3935	82.5	5	8.5038	59752	487		0.345817	0.335238	0.526923	0.957122	0.2	0.365359	0.619278	0.358289		0.345827	0.335248	0.526933	0.957132	0.20001	0.365369	0.619288	0.358299		0.0282528	0.0330331	0.0388551	0.0797063	0.0200005	0.0273032	0.0678296	0.032838		-0.100765	-0.112651	-0.126198	-0.20161	-0.078242	-0.0983119	-0.182513	-0.11218
2019	深圳	403.25	1.43	4474	21.4	5	11.4154	69713	516		0.572557	0.415514	0.642094	0.513081	0.2	0.541406	0.793592	0.409982		0.572567	0.415524	0.642104	0.513091	0.20001	0.541416	0.793602	0.409992		0.0467767	0.040943	0.0473475	0.0427283	0.0200005	0.0404587	0.0869219	0.0375756		-0.143248	-0.130836	-0.144421	-0.134718	-0.078242	-0.12977	-0.212328	-0.123301
2020	深圳	418.97	1.5	3713	30.1	5	11.3889	81508	286		0.615372	0.466599	0.479487	0.576308	0.2	0.539803	1	0		0.615382	0.466609	0.479497	0.576318	0.20001	0.539813	1.00001	1e-05		0.0502745	0.0459765	0.0353572	0.0479936	0.0200005	0.040339	0.109529	9.16497e-07		-0.150334	-0.14159	-0.118173	-0.145742	-0.078242	-0.129506	-0.242231	-1.27418e-05
[truncated: 14 more columns]

## Sheet: health
年度	城市	医疗保健支出	卫生和社会工作固定资产投资增长	健康上市公司	卫生总费用	医疗机构数	卫生和社会工作从业人员	健康卫生行业注册企业	基本医疗保险年末参保人数(万人)	标准化	医疗保健支出	卫生和社会工作固定资产投资增长	健康上市公司	卫生总费用	医疗机构数	卫生和社会工作从业人员	健康卫生行业注册企业	基本医疗保险年末参保人数(万人)	平移	医疗保健支出	卫生和社会工作固定资产投资增长	健康上市公司	卫生总费用	医疗机构数	卫生和社会工作从业人员	健康卫生行业注册企业	基本医疗保险年末参保人数(万人)	比重	医疗保健支出	卫生和社会工作固定资产投资增长	健康上市公司	卫生总费用	医疗机构数	卫生和社会工作从业人员	健康卫生行业注册企业	基本医疗保险年末参保人数(万人)	熵值第一步	医疗保健支出	卫生和社会工作固定资产投资增长	健康上市公司	卫生总费用	医疗机构数	卫生和社会工作从业人员	健康卫生行业注册企业	基本医疗保险年末参保人数(万人)	熵值第2步	医疗保健支出	卫生和社会工作固定资产投资增长	健康上市公司
2015	北京	2229	-1.1	9	1834.75	10425	25.7088	31695	1475.7		0.427537	0.259116	0.272727	0.518466	0.890994	0.645099	0.617644	0.38912		0.427547	0.259126	0.272737	0.518476	0.891004	0.645109	0.617654	0.38913		0.0410766	0.0250304	0.0217395	0.0473819	0.0942033	0.0505281	0.0713811	0.0341779		-0.131129	-0.0923036	-0.0832324	-0.144492	-0.222536	-0.150838	-0.188426	-0.115391		0.91552	0.938269	0.934775
2016	北京	2456	-12.2	11	2049	10637	28.6	15848	1708.8		0.513539	0.173002	0.454545	0.604908	0.91625	0.739659	0.117628	0.603508		0.513549	0.173012	0.454555	0.604918	0.91626	0.739669	0.117638	0.603518		0.0493392	0.0167122	0.036232	0.0552814	0.0968736	0.0579344	0.0135953	0.0530079		-0.148463	-0.0683799	-0.120211	-0.160057	-0.226137	-0.165023	-0.0584329	-0.155701
2017	北京	2900	15.9	12	2193.8	10986	29.3	17884	1771.4		0.681754	0.391001	0.545455	0.663329	0.957827	0.762553	0.18187	0.661082		0.681764	0.391011	0.545465	0.663339	0.957837	0.762563	0.18188	0.661092		0.0655005	0.0377699	0.0434782	0.0606203	0.101269	0.0597276	0.0210195	0.0580647		-0.178535	-0.123743	-0.136326	-0.169926	-0.231904	-0.16831	-0.0811837	-0.165264	冗余度	医疗保健支出	卫生和社会工作固定资产投资增长	健康上市公司
2018	北京	3275	-20.4	14	2500.8	11100	30.5	19706	2018.1		0.823828	0.109387	0.727273	0.787191	0.971408	0.801801	0.239359	0.887978		0.823838	0.109397	0.727283	0.787201	0.971418	0.801811	0.239369	0.887988		0.0791503	0.0105673	0.0579707	0.0719397	0.102705	0.0628017	0.0276634	0.0779933		-0.200757	-0.048081	-0.16509	-0.18934	-0.233746	-0.173821	-0.0992465	-0.198971		0.0844803	0.061731	0.0652251
2019	北京	3740	49	14	2964.8	11340	32.5	21165	2082.7		1	0.647789	0.727273	0.974396	1	0.867213	0.285394	0.947392		1.00001	0.647799	0.727283	0.974406	1.00001	0.867223	0.285404	0.947402		0.096076	0.0625745	0.0579707	0.0890478	0.105728	0.0679251	0.0329836	0.0832117		-0.225069	-0.173419	-0.16509	-0.215369	-0.237559	-0.182674	-0.112532	-0.206895
2020	北京	3513	22.7	16	3028.26	11211	31.2	23093	2139.9		0.913998	0.443755	0.909091	1	0.984632	0.824695	0.346228	1		0.914008	0.443765	0.909101	1.00001	0.984642	0.824705	0.346238	1.00001		0.0878133	0.0428657	0.0724632	0.0913876	0.104103	0.0645949	0.040014	0.0878324		-0.21361	-0.135013	-0.190192	-0.218658	-0.23552	-0.176965	-0.128786	-0.213637	权重	医疗保健支出	卫生和社会工作固定资产投资增长	健康上市公司
2015	上海	2268	43.1	13	1536.6	5016	27.71	15906	1377.32		0.442312	0.602017	0.636364	0.398175	0.246605	0.710551	0.119459	0.298638		0.442322	0.602027	0.636374	0.398185	0.246615	0.710561	0.119469	0.298648		0.0424961	0.0581531	0.0507245	0.0363888	0.0260739	0.0556545	0.0138068	0.0262307		-0.134217	-0.165427	-0.151227	-0.120574	-0.0950868	-0.160763	-0.0591288	-0.0955014		0.138688	0.101341	0.107077
2016	上海	2721	15.8	14	1838	5011	28.7	18180	1806.7		0.613938	0.390225	0.727273	0.519778	0.246009	0.74293	0.191209	0.693548		0.613948	0.390235	0.727283	0.519788	0.246019	0.74294	0.191219	0.693558		0.058985	0.0376949	0.0579707	0.0475017	0.0260109	0.0581906	0.0220989	0.0609163		-0.166955	-0.123573	-0.16509	-0.144737	-0.09492	-0.165496	-0.0842459	-0.170459
2017	上海	2602.06	-3.1	16	2087.09	5144	30.69	20762	1839.8		0.568876	0.2436	0.909091	0.620275	0.261854	0.808015	0.272679	0.723991		0.568886	0.24361	0.909101	0.620285	0.261864	0.808025	0.272689	0.724001		0.0546557	0.0235316	0.0724632	0.0566859	0.0276861	0.0632884	0.0315141	0.0635901		-0.158868	-0.0882296	-0.190192	-0.162701	-0.0993052	-0.174679	-0.108954	-0.17521
2018	上海	3070	41.9	16	2301.8	5298	30.4	24148	1866.1		0.746161	0.592708	0.909091	0.706902	0.2802	0.79853	0.379516	0.74818		0.746171	0.592718	0.909101	0.706912	0.28021	0.79854	0.379526	0.74819		0.0716884	0.0572538	0.0724632	0.0646024	0.0296258	0.0625455	0.0438611	0.0657146		-0.18893	-0.163761	-0.190192	-0.176979	-0.104257	-0.173367	-0.137142	-0.178904
2019	上海	3205	4.6	16	2532.7	5610	36.56	28458	1889.1		0.797308	0.303336	0.909091	0.800061	0.31737	1	0.515508	0.769334		0.797318	0.303346	0.909101	0.800071	0.31738	1.00001	0.515518	0.769344		0.0766023	0.0293018	0.0724632	0.0731159	0.0335556	0.0783256	0.0595774	0.0675726		-0.196801	-0.103439	-0.190192	-0.19125	-0.113906	-0.199486	-0.168037	-0.182078
2020	上海	3033	31.3	16	2634.22	5905	36.451	33808	1944.24		0.732143	0.510473	0.909091	0.841021	0.352514	0.996435	0.684315	0.820047		0.732153	0.510483	0.909101	0.841031	0.352524	0.996445	0.684325	0.820057		0.0703416	0.0493104	0.0724632	0.076859	0.0372713	0.0780464	0.0790861	0.0720268		-0.186714	-0.148406	-0.190192	-0.197204	-0.122605	-0.199054	-0.200659	-0.189482
2015	广州	1546	-11.5	9	801.3	3724	13.1092	12120	1052.62		0.168773	0.178433	0.272727	0.101511	0.0926853	0.233015	0	0		0.168783	0.178443	0.272737	0.101521	0.0926953	0.233025	1e-05	1e-05		0.0162158	0.0172368	0.0217395	0.00927763	0.00980041	0.0182516	1.15568e-06	8.78315e-07		-0.0668377	-0.0699936	-0.0832324	-0.0434207	-0.0453301	-0.0730704	-1.57991e-05	-1.22483e-05
2016	广州	1585	-34.5	9	905	3806	13.3187	14686	1096.38		0.183548	0	0.272727	0.143349	0.102454	0.239867	0.0809643	0.04025		0.183558	1e-05	0.272737	0.143359	0.102464	0.239877	0.0809743	0.04026		0.0176354	9.65955e-07	0.0217395	0.0131011	0.0108332	0.0187883	0.00935804	0.0035361		-0.0712089	-1.33786e-05	-0.0832324	-0.0567942	-0.0490219	-0.0746745	-0.0437163	-0.0199603
2017	广州	1765	71.7	11	1055.59	4058	13.4976	18195	1161.68		0.251744	0.823894	0.454545	0.204106	0.132476	0.245718	0.191683	0.100309		0.251754	0.823904	0.454555	0.204116	0.132486	0.245728	0.191693	0.100319		0.0241872	0.0795855	0.036232	0.0186535	0.0140073	0.0192466	0.0221536	0.00881121		-0.0900232	-0.201425	-0.120211	-0.0742731	-0.0597857	-0.0760322	-0.0843997	-0.0416923
2018	广州	1875	-21.3	11	1161.15	4598	13.4706	22349	1247.7		0.293419	0.102405	0.454545	0.246696	0.196807	0.244835	0.322753	0.179422		0.293429	0.102415	0.454555	0.246706	0.196817	0.244845	0.322763	0.179432		0.0281912	0.00989282	0.036232	0.0225456	0.0208089	0.0191774	0.0373011	0.0157598		-0.100607	-0.0456647	-0.120211	-0.0854978	-0.0805799	-0.075828	-0.122673	-0.0654079
2019	广州	2146	86.6	12	1333.71	5093	23.3434	27027	1302.2		0.396091	0.939488	0.545455	0.316317	0.255778	0.567736	0.470356	0.229551		0.396101	0.939498	0.545465	0.316327	0.255788	0.567746	0.470366	0.229561		0.0380554	0.0907513	0.0434782	0.0289081	0.0270437	0.0444686	0.0543593	0.0201627		-0.124392	-0.21777	-0.136326	-0.10244	-0.097636	-0.13843	-0.158302	-0.0787135
2020	广州	2010	44.3	17	1593.45	5550	24.8008	41520	1348.14		0.344565	0.611327	1	0.42111	0.310222	0.615402	0.92765	0.271797		0.344575	0.611337	1.00001	0.42112	0.310232	0.615412	0.92766	0.271807		0.0331051	0.0590524	0.0797094	0.0384848	0.0327999	0.048202	0.107208	0.0238732		-0.112824	-0.167079	-0.201614	-0.125364	-0.112088	-0.146166	-0.239394	-0.0891664
2015	深圳	1100.53	16.6	6	549.7	2946	5.9847	12956	1213.16		0	0.396431	0	0	0	0	0.0263781	0.147656		1e-05	0.396441	1e-05	1e-05	1e-05	1e-05	0.0263881	0.147666		9.6075e-07	0.0382944	7.97086e-07	9.13867e-07	1.05727e-06	7.83248e-07	0.00304962	0.0129698		-1.33117e-05	-0.124934	-1.11929e-05	-1.27079e-05	-1.45479e-05	-1.10123e-05	-0.0176656	-0.0563553
2016	深圳	1234.25	-13	7	697.66	3957	8.4866	17091	1291.8		0.0506617	0.166796	0.0909091	0.059696	0.120443	0.0818275	0.156849	0.219983		0.0506717	0.166806	0.0909191	0.059706	0.120453	0.0818375	0.156859	0.219993		0.00486828	0.0161127	0.00724704	0.00545633	0.0127352	0.00640991	0.0181278	0.0193223		-0.0259237	-0.0665156	-0.0357073	-0.0284328	-0.0555685	-0.0323695	-0.0726982	-0.0762555
2017	深圳	1154.25	48.5	7	858.99	4049	9.1669	22261	1396.11		0.0203526	0.64391	0.0909091	0.124786	0.131403	0.104077	0.319976	0.31592		0.0203626	0.64392	0.0909191	0.124796	0.131413	0.104087	0.319986	0.31593		0.00195633	0.0621998	0.00724704	0.0114047	0.013894	0.00815263	0.0369802	0.0277486		-0.012201	-0.172754	-0.0357073	-0.0510216	-0.0594148	-0.0392094	-0.121937	-0.0994667
2018	深圳	1278	14.4	7	1027.66	4380	10.0337	27886	1466.92		0.067237	0.379364	0.0909091	0.192838	0.170836	0.132427	0.49746	0.381045		0.067247	0.379374	0.0909191	0.192848	0.170846	0.132437	0.49747	0.381055		0.00646076	0.0366458	0.00724704	0.0176237	0.0180631	0.0103731	0.0574917	0.0334686		-0.0325752	-0.121168	-0.0357073	-0.0711736	-0.0725032	-0.04739	-0.164203	-0.113698
2019	深圳	1508	22.7	8	1269.76	5010	14.6892	34552	1536.6		0.154376	0.443755	0.181818	0.290515	0.24589	0.284691	0.70779	0.445131		0.154386	0.443765	0.181828	0.290525	0.2459	0.284701	0.7078	0.445141		0.0148326	0.0428657	0.0144933	0.0265502	0.0259983	0.0222991	0.0817991	0.0390974		-0.062459	-0.135013	-0.0613655	-0.0963431	-0.0948866	-0.0848082	-0.204783	-0.126742
2020	深圳	1671	94.4	11	1558.08	5241	15.7697	43813	1608.56		0.216131	1	0.454545	0.406842	0.27341	0.32003	1	0.511315		0.216141	1.00001	0.454555	0.406852	0.27342	0.32004	1.00001	0.511325		0.0207657	0.0965964	0.036232	0.0371809	0.0289079	0.025067	0.115569	0.0449104		-0.0804557	-0.225767	-0.120211	-0.122398	-0.102439	-0.0924022	-0.249385	-0.139361
[truncated: 14 more columns]

## Sheet: Sheet3
体育							、	体育	健康		C	T	D
	2015	2016	2017	2018	2019	2020		2015	2015
北京	0.351659	0.438818	0.384203	0.498107	0.583535	0.576188	北京	0.351659	0.529568	0.43154	0.979409	0.440613	0.656917
上海	0.39745	0.494865	0.533445	0.661993	0.713774	0.674031	上海	0.39745	0.407281	0.402336	0.999925	0.402366	0.634299
广州	0.325805	0.375618	0.376808	0.554925	0.525897	0.595635	广州	0.325805	0.123542	0.200625	0.892964	0.224673	0.447912
深圳	0.184783	0.296589	0.241193	0.455245	0.487041	0.480479	深圳	0.184783	0.0609573	0.106131	0.863769	0.12287	0.325778
								0.314924	0.280337
								2016	2016
健康							北京	0.438818	0.531426	0.482907	0.995434	0.485122	0.694915
	2015	2016	2017	2018	2019	2020	上海	0.494865	0.492865	0.493864	0.999998	0.493865	0.702755
北京	0.529568	0.531426	0.61876	0.684912	0.81134	0.808691	广州	0.375618	0.130908	0.221746	0.875557	0.253263	0.470899
上海	0.407281	0.492865	0.527791	0.617969	0.656269	0.708302	深圳	0.296589	0.117594	0.186754	0.901795	0.207092	0.432151
广州	0.123542	0.130908	0.278802	0.254998	0.443251	0.547527		0.401473	0.318198
深圳	0.0609573	0.117594	0.207735	0.237755	0.343796	0.508944
								2017	2017
							北京	0.384203	0.61876	0.487575	0.972269	0.501482	0.698266
							上海	0.533445	0.527791	0.530611	0.999986	0.530618	0.72843
							广州	0.376808	0.278802	0.324121	0.988764	0.327805	0.569317
							深圳	0.241193	0.207735	0.22384	0.997219	0.224464	0.473117
								0.383912	0.408272
								2018	2018
							北京	0.498107	0.684912	0.584088	0.987454	0.591509	0.764257
							上海	0.661993	0.617969	0.639602	0.999408	0.639981	0.799751
							广州	0.554925	0.254998	0.376171	0.928906	0.404961	0.613328
							深圳	0.455245	0.237755	0.328994	0.949477	0.3465	0.57358
								0.542567	0.448908
								2019	2019
							北京	0.583535	0.81134	0.688074	0.986574	0.697437	0.829502
							上海	0.713774	0.656269	0.684418	0.999119	0.685022	0.827295
							广州	0.525897	0.443251	0.482809	0.996357	0.484574	0.694844
							深圳	0.487041	0.343796	0.409197	0.985025	0.415418	0.639685
								0.577562	0.563664
								2020	2020
							北京	0.576188	0.808691	0.682611	0.985806	0.69244	0.826203
							上海	0.674031	0.708302	0.690954	0.999693	0.691166	0.831236
							广州	0.595635	0.547527	0.571075	0.999114	0.571581	0.755695
							深圳	0.480479	0.508944	0.494507	0.999586	0.494711	0.703212
								0.581583	0.643366
					D								C							T
						2015	2016	2017	2018	2019	2020		2015	2016	2017	2018	2019	2020		2015	2016	2017	2018	2019	2020
					北京	0.656917	0.694915	0.698266	0.764257	0.829502	0.826203		0.979409	0.995434	0.972269	0.987454	0.986574	0.985806		0.440613	0.485122	0.501482	0.591509	0.697437	0.69244
					上海	0.634299	0.702755	0.72843	0.799751	0.827295	0.831236		0.999925	0.999998	0.999986	0.999408	0.999119	0.999693		0.402366	0.493865	0.530618	0.639981	0.685022	0.691166
					广州	0.447912	0.470899	0.569317	0.613328	0.694844	0.755695		0.892964	0.875557	0.988764	0.928906	0.996357	0.999114		0.224673	0.253263	0.327805	0.404961	0.484574	0.571581
					深圳	0.325778	0.432151	0.473117	0.57358	0.639685	0.703212		0.863769	0.901795	0.997219	0.949477	0.985025	0.999586		0.12287	0.207092	0.224464	0.3465	0.415418	0.494711
					一线城市	0.516227	0.57518	0.617282	0.687729	0.747832	0.779086		0.934017	0.943196	0.989559	0.966311	0.991769	0.99605		0.297631	0.359835	0.396092	0.495738	0.570613	0.612475
